# Supplementary material for: Raptors avoid the confusion effect by targeting fixed points in dense aerial prey aggregations
Source: Nat Commun. 2022 Aug 23;13:4778. doi: 10.1038/s41467-022-32354-5 (PMC9399121; doi:10.1038/s41467-022-32354-5)
Supplement: Supplementary file 6 — Source Data [file 41467_2022_32354_MOESM6_ESM.xlsx]

## Sheet: Fig. 2
Fig. 2A,E											Fig. 2B,F										Fig. 2C,D
PN											PP										PN+PP
full bat traj (full)				last bat point (bp)			last hawk point (hp)				full bat traj (full)				last bat point (bp)			last hawk point (hp)			full bat trajectory (full)				last bat point (bp)				last hawk point (hp)
flight	N	FVAL	rel err %	N	FVAL	rel err %	N	FVAL	rel err %		K	FVAL	rel err %	K	FVAL	rel err %	K	FVAL	rel err %		N	K	FVAL	rel err %	N	K	FVAL	rel err %	N	K	FVAL	rel err %
1	2.33256	0.0748289	3.77264	0.623188	0.0306993	1.54776	1.50206	0.00202892	0.102292		0.752313	0.165268	8.33227	3.05262	0.030285	1.52686	7.64313	0.007465	0.376377		4.10951	-2.90757	0.020935	1.05547	0.148767	2.2914	0.03034	1.52964	2.16318	-3.3422	0.000293	0.01479
3	1.30737	0.0825517	3.53224	1.3015	0.10967	4.69259	2.29181	0.000432407	0.018502		3988.29	0.13504	5.77815	5.42625	0.108547	4.64454	9.47606	0.006811	0.291415		3.42928	15.4121	0.055349	2.36827	-0.009507	5.46748	0.108547	4.64453	2.12894	0.652401	0.000188	0.008057
5	1.65738	0.184728	1.75938	2.53163	0.297224	2.8308	2.13488	0.00441377	0.0420373		3.48625	0.443531	4.22425	6.93869	0.299779	2.85514	6.455	0.029468	0.280656		1.72768	1.68723	0.124837	1.18896	6.20506	-9.46977	0.296587	2.82473	2.64188	-1.48969	0.001974	0.018797
6	2.75813	0.0689702	1.24727	1.73287	0.113548	2.05343	1.93006	0.00279962	0.0506289		7.98688	0.125251	2.26507	4.84138	0.117208	2.11962	6.392	0.028703	0.519077		2.00099	2.22062	0.056537	1.02242	1.50437	0.62317	0.11349	2.05237	2.21739	-0.920078	0.000505	0.009128
7	1.86837	0.0763232	2.46998	1.40688	0.0775969	2.5112	1.83306	0.00067701	0.0219095		-9.20525	0.03569	1.15499	4.76562	0.077729	2.51548	8.56837	0.007337	0.237446		1.28615	-6.80885	0.052884	1.71143	1.31243	0.243894	0.077578	2.51057	2.06014	-1.04776	0.000155	0.005025
8	10.4262	1.31044	7.75464	5.91425	0.105909	0.626726	4.16419	0.0394495	0.233446		0.682313	0.861949	5.10065	2.4825	0.157227	0.930403	1.92294	0.05358	0.317065		371.726	65.1074	0.39297	2.32543	9.03456	-1.14377	0.101531	0.600817	1.71523	1.09513	0.001337	0.007912
9	7.90881	0.0788007	3.44887	3.05638	0.0375305	1.6426	1.80075	0.00113317	0.0495957		-4.96387	0.06807	2.97922	17.5744	0.039402	1.72452	12.4555	0.007844	0.343318		317.169	261.684	0.075894	3.32167	13.8833	-59.1005	0.035737	1.56411	2.16055	-2.47445	0.000232	0.010137
10	-1.08269	0.176885	3.97677	0.632125	0.0546175	1.22792	1.08987	0.0040581	0.0912351		-0.148813	0.095952	2.15721	1.03862	0.054387	1.22273	1.65712	0.013165	0.295989		1.93284	-0.28879	0.01233	0.277206	0.290048	0.552719	0.053766	1.20877	1.6911	-0.899354	0.000482	0.010836
11	0.6435	0.0538032	0.658492	0.984	0.0333733	0.408453	1.809	0.000915337	0.0112027		-0.008688	0.221563	2.71169	2.72456	0.024837	0.303972	4.71012	0.012231	0.149691		0.862873	0.507226	0.020473	0.250561	0.011425	2.69197	0.024834	0.303946	2.00753	-0.503865	0.000242	0.002966
15	1.81856	0.171584	0.480497	1.45081	0.0773987	0.216744	1.31481	0.0275701	0.0772062		1.67756	0.590507	1.65363	1.78944	0.228075	0.638692	1.62619	0.198651	0.556295		1.43104	0.376148	0.132355	0.370642	2.16949	-0.7977	0.05612	0.157157	1.60499	-0.340676	0.018115	0.050729
16	1.10044	0.325777	2.50735	2.95225	0.156128	1.20164	2.36375	0.0999701	0.769422		3929.38	0.520625	4.007	2.88975	0.199158	1.53282	2.42988	0.146379	1.12661		1.04187	-1.68871	0.140156	1.07871	9.88274	-6.139	0.134946	1.03862	3.69246	-1.25461	0.096237	0.74069
17	2.11869	0.195539	1.64194	1.1795	0.142134	1.19349	2.28	0.001618	0.0135863		-0.6465	0.278414	2.33783	1.6935	0.131415	1.10349	3.0685	0.017864	0.149999		526.942	185.716	0.182004	1.52828	-0.139806	1.91515	0.1311	1.10084	2.00499	0.357526	0.000264	0.002217
18	2.31294	0.664231	4.77593	2.30556	0.17713	1.27359	2.03075	0.00844237	0.060702		2.01894	0.674164	4.84735	3.13344	0.218861	1.57364	2.84606	0.099892	0.718243		1.37024	1.50024	0.127977	0.920177	4.4277	-2.64431	0.170337	1.22475	2.33022	-0.406533	0.002231	0.016044
19	2.39625	0.229741	2.24359	1.45269	0.220539	2.15372	1.64844	0.0370155	0.361483		3997.28	0.524059	5.1178	1.92813	0.250359	2.44493	2.41456	0.13036	1.27306		2.42811	-0.183218	0.229357	2.23983	2.02619	-0.73394	0.218715	2.1359	2.82389	-1.65085	0.004692	0.04582
20	4.29525	0.384237	2.98281	2.90406	0.177612	1.37879	3.15619	0.190914	1.48205		1.15063	0.221084	1.71627	2.18444	0.270664	2.10115	2.48675	0.307419	2.38647		-1.31336	1.43787	0.183797	1.4268	9.49223	-4.46251	0.117709	0.913768	14.4009	-7.81712	0.09759	0.757587
21	13.4588	1.43989	8.05757	3.30488	0.95747	5.35797	3.27637	0.953392	5.33515		1.28569	2.49283	13.9498	1.36269	1.30435	7.29909	1.38956	1.3199	7.38612		8.75264	0.43082	1.4204	7.94854	5.8353	-0.94439	0.927915	5.19259	6.36825	-1.17917	0.909023	5.08687
22	0.742188	0.237917	4.38619	1.54662	0.0547773	1.00986	1.57775	0.00777047	0.143255		0.569125	0.155731	2.87102	2.70938	0.067732	1.24868	2.87613	0.034366	0.633568		-0.415099	0.86865	0.135933	2.50603	2.36286	-1.33557	0.053536	0.986977	2.23578	-1.16979	0.000484	0.008924
23	-0.9435	0.385277	5.0436	4.30169	0.0644377	0.843543	2.51969	0.00331231	0.0433609		0.632625	0.078193	1.02361	5.96181	0.07331	0.959686	3.71025	0.02119	0.277399		-0.454746	0.384193	0.03603	0.471657	14.8843	-12.9276	0.059011	0.772506	2.03084	0.695248	0.000353	0.004617
24	113.896	0.102338	2.71838	2.40869	0.0535892	1.42347	1.45588	0.00448603	0.119161		-2.10125	0.194646	5.17031	10.4716	0.060082	1.59593	6.09169	0.017709	0.470388		3.23371	-3.30763	0.050504	1.34151	2.41014	0.448487	0.053674	1.42571	2.09849	-2.64698	0.000518	0.013751
26	0.124688	0.00590364	0.473738	0.0443125	0.00627433	0.503485	1.67425	0.000139833	0.0112209		-0.901	0.002187	0.175523	0.325625	0.006274	0.503427	11.8913	0.000339	0.027202		-0.13133	-1.11757	0.000583	0.0468	-0.028208	0.530592	0.006273	0.503417	1.98283	-2.18126	0.000131	0.010531
27	2.07569	0.270168	3.43254	1.38675	0.0793459	1.0081	1.35069	0.0447203	0.56818		2.62475	0.838531	10.6537	3.04825	0.135076	1.71617	3.20756	0.117258	1.48979		1.9403	1.17217	0.074322	0.944269	1.27616	0.236784	0.082434	1.04734	2.93493	-3.60801	0.003233	0.04107
28	0.487625	0.0277421	1.22977	1.60688	0.017099	0.757975	1.31269	0.00211432	0.0937247		1.79556	0.010023	0.444301	5.82	0.01918	0.850241	5.13006	0.007042	0.312168		0.467569	0.087124	0.02683	1.18934	1.55877	0.284819	0.017147	0.76012	1.96725	-2.54126	0.000337	0.014952
29	2.44362	0.0580362	2.61496	3.55325	0.0238054	1.07261	1.91119	0.000490469	0.0220992		2.21787	0.124692	5.61832	15.5399	0.025469	1.14758	9.24075	0.005911	0.266329		12.0576	-20.3616	0.0171	0.770495	3.41784	0.636252	0.023856	1.07489	2.11077	-0.960718	9.7e-05	0.004353
30	1.37194	0.264932	1.67413	1.53737	0.238697	1.50835	1.41738	0.18349	1.15949		3.30856	0.432123	2.73063	1.6575	0.403111	2.5473	1.55587	0.364768	2.30501		1.93801	-1.28301	0.243257	1.53717	6.77424	-5.37781	0.054163	0.342262	4.48591	-3.25464	0.041574	0.262709
31	0.720688	1.10837	4.84512	1.38175	1.28934	5.63621	1.364	1.23527	5.39984		0.833438	1.23836	5.41333	1.29638	1.487	6.50026	1.28275	1.43714	6.28231		7.22566	-6.90919	0.834382	3.64741	6.09002	-3.93446	1.1965	5.23038	5.74609	-3.66954	1.13998	4.98331
32	1.60244	0.898084	4.24997	1.82744	0.532632	2.52055	1.25625	0.218344	1.03326		-0.1675	1.50999	7.14566	1.80681	0.590273	2.79332	1.30856	0.347819	1.64597		1.66481	-0.58789	0.460212	2.17784	13.5498	-9.95734	0.443965	2.10096	5.61568	-4.05944	0.075563	0.357584
33	1.13775	0.0723788	3.65871	6.6225	0.021375	1.0805	1.83344	0.000380383	0.0192282		-0.05625	0.093411	4.72187	29.471	0.021739	1.09891	10.4357	0.003739	0.188997		3.22103	-21.8097	0.01439	0.727407	6.35073	1.18159	0.021387	1.08112	2.06382	-1.30789	0.000111	0.005612
34	12.9503	0.0492556	2.37915	3.41744	0.0252684	1.22052	1.73669	0.000931716	0.0450038		-1.16794	0.134361	6.4899	20.4449	0.026586	1.28418	11.0286	0.005833	0.281754		5.42031	-8.45373	0.0187	0.903268	19.0906	-86.941	0.023776	1.14844	2.11572	-2.39956	0.000213	0.010288
35	5.67644	0.0496609	1.1803	3.312	0.0413973	0.983895	3.37538	0.00757426	0.180018		2.892	0.097865	2.32597	4.20225	0.045263	1.07577	4.4205	0.021957	0.521861		2.92768	1.35692	0.019794	0.470452	2.88219	0.538902	0.0405	0.962578	2.15639	1.53256	0.000827	0.019663
36	0.932938	0.161298	1.64932	1.333	0.0642548	0.657025	1.85731	0.00147525	0.0150849		-1.05537	0.02899	0.296431	1.46075	0.06016	0.615156	2.04306	0.023504	0.240337		0.044882	-1.02386	0.023037	0.23556	0.36247	1.05191	0.059114	0.604456	2.03729	-0.192666	0.000128	0.001305
37	9.05831	0.155218	5.72435	1.15975	0.0647305	2.38722	2.44444	0.000952178	0.0351157		1.43856	0.189176	6.97667	2.95019	0.054455	2.00827	4.99225	0.010131	0.373631		6.1504	0.55619	0.154613	5.70203	1.09241	0.206094	0.063323	2.33531	2.16776	0.545416	0.000237	0.008732
38	0.719875	0.0596957	1.81392	0.951938	0.0246199	0.748105	1.87194	0.00042966	0.0130557		-0.114938	0.13661	4.15104	3.887	0.022313	0.678007	7.63525	0.006292	0.19119		0.989849	-0.647566	0.013391	0.406886	-0.004352	3.90488	0.022313	0.678005	2.03915	-0.675168	0.000109	0.003317
39	1.44063	0.0565414	0.936699	1.45913	0.0848354	1.40543	2.06725	0.00011345	0.00187948		-1.04444	0.044846	0.74294	2.84512	0.084649	1.40234	3.95363	0.004685	0.07761		0.671044	-0.99792	0.007012	0.116171	0.163243	2.50618	0.084646	1.4023	2.00689	0.111474	4.9e-05	0.000812
40	3.19394	0.00911478	0.426644	1.5675	0.0104901	0.49102	1.61069	0.000570714	0.0267139		-1.12144	0.043529	2.0375	8.58444	0.011035	0.51653	9.08769	0.003023	0.141483		4.57814	1.07746	0.007078	0.331323	1.88968	-1.72811	0.010477	0.490404	1.98596	-2.10175	0.000251	0.011758
41	2.03688	0.0384798	1.71352	1.26287	0.00733941	0.326826	1.54125	0.00536758	0.23902		4.401	0.203367	9.05598	5.30813	0.014181	0.631504	6.50387	0.01562	0.695584		2.51444	-1.94805	0.006753	0.30071	1.43262	-0.696019	0.00722	0.32152	2.55387	-4.18633	0.000467	0.020794
43	0.877688	0.0278815	1.36971	0.959875	0.00912553	0.448301	2.24262	0.000228917	0.0112458		0.028063	0.060378	2.96616	0	0.007388	0.362968	6.04319	0.002455	0.12058		1.17159	0.487908	0.01252	0.615074	-0.253028	2.97935	0.007283	0.357798	2.02276	0.582191	7.2e-05	0.003528
44	0.091375	0.0673183	2.98602	0.696625	0.00404901	0.179601	1.59119	0.000674736	0.0299291		0.829875	0.064601	2.8655	3.24313	0.001825	0.080936	7.92294	0.003582	0.158884		5.20752	29.1578	0.024813	1.10063	0.04699	3.02379	0.001803	0.079976	1.98515	-1.9453	0.000249	0.011032
45	1479.65	0.0537812	1.90845	2.719	0.0272839	0.96818	2.80169	0.0079765	0.28305		2.6645	0.224149	7.95401	3.10162	0.047725	1.69354	3.15625	0.039372	1.39714		1426.81	33.9589	0.030492	1.08202	3.78401	-1.1246	0.026189	0.929313	3.7571	-1.03182	0.004437	0.157466
46	15.9998	0.182341	2.33076	3.33194	0.0706167	0.902651	2.6165	0.00318461	0.040707		1.92125	0.576567	7.36992	4.19712	0.114705	1.4662	3.37812	0.062195	0.794999		8.0906	1.28115	0.095075	1.21528	7.14805	-4.34586	0.052895	0.676132	2.47801	0.167522	0.002696	0.034456
47	2.04525	0.0769944	1.18528	1.92525	0.106576	1.64066	1.38069	0.0084711	0.130407		3992.91	0.290694	4.47503	5.83012	0.116569	1.7945	4.39687	0.03367	0.518319		2.62305	2.67973	0.069131	1.06422	6.78543	-13.5503	0.101131	1.55685	2.03811	-2.04269	0.000778	0.011975
48	0.02975	0.054303	0.755798	0.059125	0.0446588	0.621569	1.91381	0.000126539	0.00176119		0.132125	0.053365	0.742745	0.126	0.043855	0.610384	3.51063	0.00335	0.046619		-0.116181	0.607271	0.051973	0.723365	-0.05356	0.242776	0.043625	0.607183	2.00108	-0.155658	6.5e-05	0.000899
49	1.03287	0.128206	3.05284	2.6195	0.0540066	1.286	2.05281	7.05247e-05	0.00167933		7.33744	0.062558	1.48962	6.392	0.055456	1.32053	5.69269	0.008244	0.196306		0.981367	6.58861	0.017281	0.411492	4.89503	-5.47085	0.053717	1.27912	2.04261	0.027261	6.5e-05	0.001555
50	1.89031	0.766132	3.43322	2.44656	0.0801381	0.359118	2.46275	0.122347	0.548267		2.36881	0.352055	1.57765	1.64944	0.149703	0.670858	1.67131	0.187616	0.840755		0.739224	1.54394	0.151502	0.678919	0.315092	1.40299	0.134343	0.602025	5.7032	-2.04169	0.104183	0.466867
51	0.384313	0.25675	2.68272	1.83744	0.0740457	0.773686	1.71706	0.00260185	0.0271861		0.622063	0.317682	3.31938	5.13063	0.080625	0.842429	5.06931	0.02363	0.246905		1.92827	-3.58889	0.133101	1.39074	2.90342	-2.7834	0.07335	0.766418	2.01889	-0.868322	0.000489	0.005112
52	0.771	0.172114	2.62318	2.05963	0.183656	2.79909	2.00188	0.000257579	0.00392574		2.38225	0.133304	2.03168	4.99569	0.184518	2.81223	5.13019	0.015216	0.231912		-1.07965	4.82626	0.05628	0.857755	2.53587	-1.09874	0.183641	2.79886	2.04636	-0.112847	9e-05	0.001369
53	-0.299812	0.25758	4.53126	1.338	0.168424	2.96286	2.01081	0.000635554	0.0111804		0.488375	0.187843	3.30446	2.60531	0.167415	2.94511	4.6	0.019227	0.338236		0.454657	1.17787	0.151478	2.66475	0.323555	1.96749	0.167257	2.94233	2.10204	-0.206159	0.000187	0.003285
54	483.344	0.200803	2.99627	3.94013	0.129407	1.93094	1.675	0.00442987	0.0661002		2.9235	0.191326	2.85486	9.28588	0.133682	1.99474	4.19744	0.028988	0.432546		310.823	89.906	0.162031	2.41773	28.1169	-50.6499	0.123761	1.8467	2.10387	-1.04868	0.000405	0.006045
55	0.47425	0.12533	1.49397	2.62806	0.179885	2.14429	1.92863	0.000326893	0.00389667		0.365125	0.139235	1.65972	4.72275	0.180058	2.14636	4.34319	0.010599	0.126344		0.427332	0.345067	0.033205	0.39582	7.03051	-7.56168	0.179824	2.14356	2.01219	-0.184039	8.6e-05	0.001024
56	0.03025	0.0141675	0.408764	0.087875	0.00985849	0.284439	1.90813	9.20994e-05	0.00265727		-0.007063	0.014878	0.42926	0.692188	0.009313	0.268714	10.3757	0.000812	0.023432		0.248242	-0.283	0.005749	0.165878	-0.050599	1.06895	0.009227	0.266216	2.00407	-0.508091	8.6e-05	0.002484
57	2.00269	0.204616	1.78016	1.64831	0.0636566	0.553813	1.80694	0.00459277	0.0399571		5.80681	0.46878	4.0784	2.34437	0.077516	0.674389	2.54781	0.046799	0.407154		2.57365	-2.20317	0.090698	0.789074	1.35737	0.387641	0.063313	0.55082	2.10065	-0.401925	0.000401	0.003491
58	3.6535	0.108758	1.39089	1.65463	0.0379249	0.485017	1.94919	0.00624255	0.0798353		1.87525	0.38664	4.94469	3.063	0.049704	0.635656	3.55037	0.053578	0.685209		7.28535	-1.94862	0.062422	0.798302	0.950841	1.2335	0.032749	0.418829	2.33478	-0.679715	0.001216	0.015554
59	1.50794	0.104148	0.695042	1.64031	0.133126	0.888433	2.19738	0.00162849	0.0108679		0.182313	0.36871	2.46062	1.44687	0.126753	0.845901	1.90013	0.029189	0.194798		1.22167	0.083883	0.052742	0.351981	1.02791	0.606009	0.130511	0.87098	2.02381	0.143827	0.000176	0.001174
60	0.990938	0.0939601	3.07102	0.414	0.11822	3.86392	1.57844	0.0013954	0.0456077		-1.45469	0.118125	3.86083	2.34925	0.117557	3.84225	8.37969	0.007393	0.241646		0.930784	-1.9751	0.019636	0.641794	-0.079659	2.79648	0.117538	3.84164	2.00816	-2.25861	0.000392	0.012806
61	-0.0391875	0.0133313	0.881541	0.190188	0.0127456	0.842811	1.95344	2.81313e-05	0.00186021		-0.471563	0.010728	0.709376	1.33919	0.012721	0.841176	13.7967	0.000647	0.042763		-0.106775	-0.776335	0.00183	0.121035	-0.120445	2.17727	0.012716	0.840883	2.0202	-0.472261	2e-05	0.00131
62	-0.085	0.0203839	1.27718	0.348687	0.00438043	0.274462	2.007	1.02071e-05	0.000639542		0.113313	0.017879	1.12021	1.86606	0.003232	0.202512	9.11431	0.000931	0.058333		-0.836573	0.41556	0.005566	0.348743	-0.187134	2.8484	0.003017	0.189015	2.01767	-0.048443	9e-06	0.000579
63	1.07825	0.078436	0.651296	1.84794	0.133229	1.10627	1.92544	0.000989168	0.00821359		-0.18375	0.481237	3.99597	4.03144	0.136464	1.13314	4.36819	0.026365	0.218919		0.860262	-0.852628	0.051916	0.431088	1.69305	0.322488	0.133216	1.10617	2.03328	-0.238929	0.000175	0.001452
64	1.81694	0.213806	1.13248	2.06862	0.158985	0.842105	1.72031	0.0958432	0.507659		4.33906	0.934755	4.95117	3.39875	0.228224	1.20885	2.92075	0.17324	0.91761		1.58769	0.754592	0.090776	0.480816	4.47034	-3.62583	0.142517	0.754878	2.00325	-0.460083	0.094612	0.501136
65	5.598	0.297189	1.76445	3.67513	0.282198	1.67545	3.67975	0.325854	1.93464		1.70831	1.31969	7.83517	2.09056	0.453003	2.68954	2.09431	0.483867	2.87279		7.57071	-0.477204	0.271646	1.6128	2.92903	0.379577	0.276503	1.64164	3.00179	0.341343	0.322658	1.91567
66	0.855063	0.128317	0.38971	4.09494	0.0728353	0.221207	2.86525	0.0186566	0.0566617		-0.266438	0.343396	1.04292	4.306	0.07715	0.234311	3.12019	0.027523	0.083588		0.60425	-0.202417	0.0169	0.051327	21.3364	-16.3281	0.068983	0.209506	5.51703	-2.64086	0.016912	0.051363
67	763.904	0.0169058	0.61164	0.880375	0.0705194	2.55134	1.86787	0.000256023	0.00926271		-0.718188	0.037906	1.37142	3.53638	0.070472	2.54962	8.05731	0.003758	0.135964		764.17	0.229796	0.016905	0.611622	-0.014876	3.59642	0.070472	2.54962	2.02315	-0.663619	9e-05	0.003256
68	0.993563	0.161494	1.81205	5.68375	0.0586249	0.657801	2.11206	0.000424629	0.00476455		-0.36225	0.153858	1.72637	9.81881	0.060331	0.67694	4.009	0.012568	0.141022		0.597843	-0.437265	0.00513	0.057566	39.5874	-51.9352	0.055951	0.627804	2.01667	0.17436	0.000122	0.001369
69	21.5251	0.333896	3.45261	2.23506	0.129239	1.33638	2.88875	0.0461595	0.477306		0.45675	0.884576	9.14684	2.93913	0.114006	1.17886	4.068	0.061389	0.634784		323.973	60.3155	0.210078	2.17228	-0.05427	3.0166	0.113977	1.17857	2.93487	-0.060337	0.046158	0.477287

## Sheet: Fig. 6
Fig. 6A		success	failure	total
	lone	3	5	8
	swarm	12	42	54
				62
Fig. 6B		success	failure	total
	lone	3	20	23
	swarm	63	142	205
		66		228
